# Supplementary material for: Berberine Overcomes Gemcitabine-Associated Chemoresistance through Regulation of Rap1/PI3K-Akt Signaling in Pancreatic Ductal Adenocarcinoma
Source: Pharmaceuticals (Basel). 2022 Sep 28;15(10):1199. doi: 10.3390/ph15101199 (PMC9611392; doi:10.3390/ph15101199)
Supplement: Supplementary file 1 [file pharmaceuticals-15-01199-s001.zip]

Archive with 1 entries (1 files):
- pharmaceuticals-1903720-supplementary.pdf
